# Supplementary material for: Physicochemical and Biological Properties of Gelatin Extracted from Marine Snail Rapana venosa
Source: Mar Drugs. 2019 Oct 17;17(10):589. doi: 10.3390/md17100589 (PMC6835507; doi:10.3390/md17100589)
Supplement: Supplementary file 1 [file marinedrugs-17-00589-s001.zip]

Archive with 1 entries (1 files):
- marinedrugs-570453-SI.pdf
